# Supplementary material for: Prognostic Value of Hepatic T1 Mapping in Patients with Takotsubo Syndrome
Source: J Clin Med. 2026 Mar 7;15(5):2050. doi: 10.3390/jcm15052050 (PMC12986253; doi:10.3390/jcm15052050)
Supplement: Supplementary file 1 [file jcm-15-02050-s001.zip]

Archive with 1 entries (1 files):
- jcm-4172249-supplementary.pdf
